# Supplementary material for: Generation and validation of versatile inducible CRISPRi embryonic stem cell and mouse model
Source: PLoS Biol. 2020 Nov 30;18(11):e3000749. doi: 10.1371/journal.pbio.3000749 (PMC7728392; doi:10.1371/journal.pbio.3000749)
Supplement: S1 Table — sgRNA, single-guide RNA. (XLSX) [file pbio.3000749.s008.xlsx]

## Sheet: Sheet1
sgRNA	log10(Fold change Dox+/input)
Cirbp_chr10:80167590-80168090_gR151f_AAACACTCAGCGCCTCCGCGCGG_Cirbp_chr10:80167590-80168090_gR151f_135_+_ATCAAAACACTCAGCGCCTCCGCGCGGACT_0.825755379488615__	1.86481
Prmt2_chr10:76237615-76238115_gR456f_TTTCTGTCCCTGCTTCCGGCCGG_Prmt2_chr10:76237615-76238115_gR456f_440_+_GCATTTTCTGTCCCTGCTTCCGGCCGGTCG_0.822326282763873__	1.41065
Prmt2_chr10:76237615-76238115_gR81f_GGCACTCTAAAGCCTCCAGAGGG_Prmt2_chr10:76237615-76238115_gR81f_65_+_AGAGGGCACTCTAAAGCCTCCAGAGGGGGC_0.699877806233487__	1.39268
Dgkh_chr14:78724839-78725339_gR413f_CTAGCTGGCGCCATCTTCCGTGG_Dgkh_chr14:78724839-78725339_gR413f_397_+_GCGCCTAGCTGGCGCCATCTTCCGTGGTCC_0.538867299038968__	1.33582
Dgkh_chr14:78629040-78629540_gR548f_CTCATTACTGGGGAGCCAAATGG_Dgkh_chr14:78629040-78629540_gR548f_532_+_CTCTCTCATTACTGGGGAGCCAAATGGATG_0.584767290932435__	1.32319
Dgkh_chr14:78724839-78725339_gR110f_ACAACCCTCTCGCAGGCCCCCGG_Dgkh_chr14:78724839-78725339_gR110f_94_+_GCCCACAACCCTCTCGCAGGCCCCCGGCCG_0.373503208293316__	1.31383
Lsm2_chr17:34981603-34982103_gR393f_TTTGAGCCTGAATTCAGCCGAGG_Lsm2_chr17:34981603-34982103_gR393f_377_+_TCCCTTTGAGCCTGAATTCAGCCGAGGTTT_0.949652284952476__	1.3035
Lsm2_chr17:34981603-34982103_gR191f_TAGACTACGAGCTAATCACGCGG_Lsm2_chr17:34981603-34982103_gR191f_175_+_AACGTAGACTACGAGCTAATCACGCGGCAG_0.913678660734889__	1.3035
Hdlbp_chr1:93478667-93479167_gR491f_AATGTGTACCCACTGTCGCGCGG_Hdlbp_chr1:93478667-93479167_gR491f_475_+_TGGCAATGTGTACCCACTGTCGCGCGGGCT_0.735058506819478__	1.26292
Hdlbp_chr1:93478667-93479167_gR546f_CTAGAGTTCTGCCCTCGCCCGGG_Hdlbp_chr1:93478667-93479167_gR546f_530_+_AGGGCTAGAGTTCTGCCCTCGCCCGGGCCG_0.634916751351765__	1.24066
Nova2_chr7:18925637-18926137_gR551f_ACCCCTCGAGACGCCCCCCGAGG_Nova2_chr7:18925637-18926137_gR551f_535_+_AGAGACCCCTCGAGACGCCCCCCGAGGTGG_0.442227913063007__	1.23802
Nova2_chr7:18925637-18926137_gR93f_ACTGGCTCAGTGACCGGCTTCGG_Nova2_chr7:18925637-18926137_gR93f_77_+_CCCCACTGGCTCAGTGACCGGCTTCGGTGA_0.316485826717974__	1.21092
Nova2_chr7:18925637-18926137_gR509f_GGCCCCCCCCATGGAGCCCGAGG_Nova2_chr7:18925637-18926137_gR509f_493_+_CCCAGGCCCCCCCCATGGAGCCCGAGGCCC_0.220943312622141__	1.20574
Pcbp3_chr10:76961697-76962197_gR161f_GTAGAGCCTATGCTGCCGGTCGG_Pcbp3_chr10:76961697-76962197_gR161f_145_+_CCAGGTAGAGCCTATGCTGCCGGTCGGGTG_0.869256025392188__	1.19285
Pcbp3_chr10:76961697-76962197_gR409f_GAGCCAATGGAGCTGCGAAACGG_Pcbp3_chr10:76961697-76962197_gR409f_393_+_CCGGGAGCCAATGGAGCTGCGAAACGGTGA_0.766725471434582__	1.19146
Pcbp3_chr10:76961697-76962197_gR473f_AGAAGCCGTTTAGCGTCGAAGGG_Pcbp3_chr10:76961697-76962197_gR473f_457_+_GGCTAGAAGCCGTTTAGCGTCGAAGGGCGG_0.702265628199152__	1.18696
Csde1_chr3:103020295-103020795_gR253f_GCTTGCGTGTGGCTAAACGCAGG_Csde1_chr3:103020295-103020795_gR253f_237_+_ACCGGCTTGCGTGTGGCTAAACGCAGGTCA_0.726425188260523__	1.1727
Csde1_chr3:103020295-103020795_gR205f_TTGCTTCTGGCACTACCCAGGGG_Csde1_chr3:103020295-103020795_gR205f_189_+_GAGATTGCTTCTGGCACTACCCAGGGGCGA_0.675880134090439__	1.15884
Csde1_chr3:103020295-103020795_gR510f_GGAGACTCAGGTTAACGGGAGGG_Csde1_chr3:103020295-103020795_gR510f_494_+_CTGAGGAGACTCAGGTTAACGGGAGGGACC_0.668735586882329__	1.15384
Hdac7_chr15:97844252-97844752_gR491f_GGCCTTATCCCGAATCAGAGCGG_Hdac7_chr15:97844252-97844752_gR491f_475_+_GTCTGGCCTTATCCCGAATCAGAGCGGTTG_0.925391353528783__	1.14811
Hdac7_chr15:97844252-97844752_gR359f_CTAGGTCTCCTAGATACGGGGGG_Hdac7_chr15:97844252-97844752_gR359f_343_+_GGCTCTAGGTCTCCTAGATACGGGGGGTGT_0.910824298560091__	1.12299
Hdac7_chr15:97844252-97844752_gR109f_CTAGAGGGTAGAACAGCCAGGGG_Hdac7_chr15:97844252-97844752_gR109f_93_+_GAAGCTAGAGGGTAGAACAGCCAGGGGAGG_0.627924466673907__	1.10568
Brd3_chr2:27475423-27475923_gR98f_GCTCCGGGCTTCGAGACGCGCGG_Brd3_chr2:27475423-27475923_gR98f_82_+_CCGGGCTCCGGGCTTCGAGACGCGCGGGAG_0.86434870014054__	1.09347
Brd3_chr2:27475423-27475923_gR251f_CCGTCTGCTCCCGGCCCGCGCGG_Brd3_chr2:27475423-27475923_gR251f_235_+_AGCGCCGTCTGCTCCCGGCCCGCGCGGCCG_0.586941669912933__	1.08662
Mettl24_chr10:40683031-40683531_gR238f_GGCAGGATAAGGTTACGCCGGGG_Mettl24_chr10:40683031-40683531_gR238f_222_+_GCTGGGCAGGATAAGGTTACGCCGGGGCCT_0.892446453476468__	1.08555
Whsc1_chr5:33842861-33843361_gR419f_AAGCAGACACCAGAAATCCTTGG_Whsc1_chr5:33842861-33843361_gR419f_403_+_GATGAAGCAGACACCAGAAATCCTTGGCAG_0.352151414445036__	1.08297
Whsc1_chr5:33842861-33843361_gR230f_GATACTGACATACCTATACTAGG_Whsc1_chr5:33842861-33843361_gR230f_214_+_TAGAGATACTGACATACCTATACTAGGTAT_0.241772255852886__	1.06519
Supt7l_chr5:31526512-31527012_gR266f_TGATTAATGGACCAAGGCCACGG_Supt7l_chr5:31526512-31527012_gR266f_250_+_TTATTGATTAATGGACCAAGGCCACGGAAG_0.842163598922177__	1.06211
Supt7l_chr5:31526512-31527012_gR518f_GCGGGAACGTAGAGAGCGAGGGG_Supt7l_chr5:31526512-31527012_gR518f_502_+_GTGAGCGGGAACGTAGAGAGCGAGGGGTCG_0.559777683974483__	1.05994
Med27_chr2:29346559-29347059_gR479f_CGCAACAAAGAGACGCTGGAGGG_Med27_chr2:29346559-29347059_gR479f_463_+_CATGCGCAACAAAGAGACGCTGGAGGGCCG_0.600395031973166__	1.05723
Med27_chr2:29346559-29347059_gR126f_TCACTATTAAGCAAAAGGAGAGG_Med27_chr2:29346559-29347059_gR126f_110_+_TCATTCACTATTAAGCAAAAGGAGAGGACA_0.55936648145953__	1.04365
Med27_chr2:29346559-29347059_gR346f_CTGTGACAGCTGCAACATGGCGG_Med27_chr2:29346559-29347059_gR346f_330_+_CCGGCTGTGACAGCTGCAACATGGCGGACG_0.536208643697028__	1.04138
Gapdh_chr6:125166217-125166717_gR412f_TTTCACCCACTGTAGCCCCAGGG_Gapdh_chr6:125166217-125166717_gR412f_396_+_CCCCTTTCACCCACTGTAGCCCCAGGGTGG_0.867822298414424__	1.03192
Gapdh_chr6:125166217-125166717_gR533f_ACACAGGGTGAGATCAGTGAGGG_Gapdh_chr6:125166217-125166717_gR533f_517_+_GTGGACACAGGGTGAGATCAGTGAGGGGAG_0.790945472428447__	1.02945
Gapdh_chr6:125166217-125166717_gR137f_GCTTGTGTACCGCGCTGTGAGGG_Gapdh_chr6:125166217-125166717_gR137f_121_+_CCTGGCTTGTGTACCGCGCTGTGAGGGCAA_0.621337254480622__	1.02165
Inppl1_chr7:101837574-101838074_gR258f_AAGCCTCCCTGGACTCCCCGCGG_Inppl1_chr7:101837574-101838074_gR258f_242_+_GGGGAAGCCTCCCTGGACTCCCCGCGGCCA_0.853254926984572__	1.0161
Inppl1_chr7:101837574-101838074_gR235f_TCGGGTTGACTCCTAGCCCGGGG_Inppl1_chr7:101837574-101838074_gR235f_219_+_CGACTCGGGTTGACTCCTAGCCCGGGGAAG_0.470088400761572__	1.01163
Inppl1_chr7:101837574-101838074_gR438f_ATAACTGGGGTAACGTTACGAGG_Inppl1_chr7:101837574-101838074_gR438f_422_+_TTCGATAACTGGGGTAACGTTACGAGGGCG_0.468279920169569__	1.00918
Ythdc1_chr5:86804239-86804739_gR463f_GCGAGGGGACCTAGGAGCCGCGG_Ythdc1_chr5:86804239-86804739_gR463f_447_+_CCGGGCGAGGGGACCTAGGAGCCGCGGCCT_0.754669282829665__	1.00829
Tut1_chr19:8953599-8954099_gR435f_GACGTTGTATCGCTGCCGCGTGG_Tut1_chr19:8953599-8954099_gR435f_419_+_TTCGGACGTTGTATCGCTGCCGCGTGGCCG_0.924250092525816__	1.00819
Unkl_chr17:25222331-25222831_gR553f_TTAGCGTGCATCTACCCAAGTGG_Unkl_chr17:25222331-25222831_gR553f_537_+_TCCCTTAGCGTGCATCTACCCAAGTGGTNN_0.83512295621018__	1.00747
