# Supplementary material for: Generation and validation of versatile inducible CRISPRi embryonic stem cell and mouse model
Source: PLoS Biol. 2020 Nov 30;18(11):e3000749. doi: 10.1371/journal.pbio.3000749 (PMC7728392; doi:10.1371/journal.pbio.3000749)
Supplement: S1 Data — (XLSX) [file pbio.3000749.s015.xlsx]

## Sheet: FIG.2
FIG.2A
	Oct4#sgRNA-1		Oct4#sgRNA-2		Oct4#sgRNA-3		Oct4#sgRNA-4		Oct4#sgRNA-5		Oct4#sgRNA-6
Dox-	0.98	1.04	0.95	0.99	0.97	1.07	1.01	1.03	0.98	1.02	0.95	0.99
Dox+	0.9	0.87	1.12	1.05	0.75	0.78	0.55	0.58	0.89	0.96	0.99	1.07
FIG.2B
	Oct4		Nanog
Dox-	1.05	1.03	0.95	0.98
Dox+	0.2	0.17	0.28	0.2

## Sheet: FIG.3
FIG3B TOP
	2i culture		FA culture
Fgf2#sgRNA1 Dox-	0.988016	1.04911	18.1718	20.2129
Fgf2#sgRNA1 Dox+	1.82657	1.15544	2.79355	1.67939
Fgf2#sgRNA2 Dox-	0.991251	1.10957	11.0476	13.807
Fgf2#sgRNA2 Dox+	1.96917	1.8046	0.707891	0.788512
FIG3B DOWN
	2i culture		FA culture
Mll1#sgRNA1 Dox-	1.02479	0.975813	8.33285	8.38139
Mll1#sgRNA1 Dox+	0.939926	1.06391	2.00129	0.93454
Mll1#sgRNA2 Dox-	0.968164	1.00612	10.8527	10.1404
Mll1#sgRNA2 Dox+	0.986233	0.870551	0.332854	0.381394
FIG3D
	Oct4		Nanog
Fgf2#sgRNA2 2i Dox-	0.998	0.997	0.998	0.999
Fgf2#sgRNA2 2i Dox+	0.982	0.976	0.977	0.98
Fgf2#sgRNA2 FA Dox-	0.213	0.232	0.132	0.107
Fgf2#sgRNA2 FA Dox+	0.652	0.673	0.625	0.609
FIG3E
Mll1#sgRNA1 Dox-	1.02479	0.975813
Mll1#sgRNA1 Dox+	0.332854	0.381394
Mll1#sgRNA2 Dox-	0.939926	1.06391
Mll1#sgRNA2 Dox+	0.401294	0.433454
FIG3F
Mll1#sgRNA1 2i	0.936	0.929	0.965	0.972
Mll1#sgRNA1 FA Dox+	0.372	0.354	0.383	0.376
Mll1#sgRNA1 FA Dox-	0.091	0.062	0.032	0.054

## Sheet: FIG.4
FIG.4B
	2i		SL		FA
Oct4-PE#sgRNA Dox-	1.05	0.98	7.01	8.93	1.13	1.3
Oct4-PE#sgRNA Dox+	1.15	1.27	0.75	0.6	0.25	0.17
FIG.4D
	Oct4				Nanog
	2i		FA		2i		FA
Oct4-PE#sgRNA Dox-	1	0.999	0.848	0.857	1	0.998	0.536	0.524
Oct4-PE#sgRNA Dox+	0.987	0.975	0.065	0.082	0.977	0.965	0.12	0.083
Oct4-PE#sgRNA Dox+/-			0.655	0.712			0.432	0.479
FIG.4F
	Sox2
Dox-	0.95	1.05
Dox+	0.24	0.23
FIG.4G
	Map2		Tubb3
Dox-	12.2	11.8	60.5	65.2
Dox+	4.9	4.1	45	41.7
FIG.4I
	Map
Dox-	0.87	0.89
Dox+	0.09	0.1

## Sheet: FIG.5
FIG.5D
DMSO shPrmt2-1 Dox-	0.952	0.963
DMSO shPrmt2-1 Dox+	0.937	0.928
A803467 shPrmt2-1 Dox-	0	0.005
A803467 shPrmt2-1 Dox+	0.543	0.629
FIG.5F
	AMI-1 0		AMI-1 4		AMI-1 8
DMSO	290	305	325	317	274	259
A803467	72	53	203	182	166	154

## Sheet: FIG.6
FIG.6E
0day	0.998	1.035	1.024	1.052
5days	32.396	30.225	32.082	29.205
5days Runx2#sgRNA Dox-	25.432	33.926	28.427	29.021
5days Runx2#sgRNA Dox+	8.621	11.317	9.524	9.653

## Sheet: FIG.7
FIG.7B
GFP-	1.00229	0.948224	1.04485
GFP+	0.238303	0.229283	0.203321
FIG.7C
GFP+	472.353	674.402	494.702	416.178	481.716	394.131	500.591	534.266	409.081	491.682	525.206	525.508
GFP-	1180.88	1476.25	1100.85	1633.15	1769.51	1525.18	1178.16	1470.37	1667.13	1026.55	1587.4	1268.47
FIG.7E
L-sgTfam	48.9	54.6	43.6	40.1	40.5
R-PBS	49.8	62.1	52	47.1	43.6
L-PBS	54.2	67.8	51.1	51.5	43.1
R-sgTfam	50.2	64.7	43.6	44	40.1

## Sheet: FIG.S2
FIG.S2B
	Nanog+
Oct4#sgRNA-4 Dox-	119	132
Oct4#sgRNA-4 Dox+	369	388
	Oct4+
Oct4#sgRNA-4 Dox-	248.568	246.179
Oct4#sgRNA-4 Dox+	103.833	110.841

## Sheet: FIG.S3
FIG.S3
Cas9
	Fgf5#sgRNA1 Dox-		Fgf5#sgRNA1 Dox+			Oct4#sgRNA4 Dox-		Oct4#sgRNA4 Dox-
-6kb	0.0474295	0.049102	0.0474295	0.036447	-6kb	0.009618	0.01038	0.008032	0.006661
-3kb	0.086086	0.084901	0.043948	0.048763	-3kb	0.047039	0.044502	0.030395	0.041235
-1kb	0.039883	0.038525	0.078125	0.078668	-1kb	0.013602	0.013602	0.029564	0.030607
Tss	0.020502	0.022592	0.078668	0.108964	Tss	0.032352	0.036906	0.129408	0.189465
+1kb	0.047429	0.045183	0.094204	0.075989	+1kb	0.033262	0.02936	0.05329	0.043889
+3kb	0.0147	0.012886	0.017003	0.015113	+3kb	0.00942	0.009685	0.012344	0.010453
+6kb	0.036447	0.036447	0.031509	0.037994	+6kb	0.010972	0.011598	0.009618	0.011679
Flag
	Fgf5#sgRNA1 Dox-		Fgf5#sgRNA1 Dox+			Oct4#sgRNA4 Dox-		Oct4#sgRNA4 Dox-
-6kb	0.0587987	0.05962	0.0519018	0.048092	-6kb	0.011924	0.012604	0.00879	0.00879
-3kb	0.058393	0.061722	0.054482	0.052263	-3kb	0.031907	0.032352	0.037681	0.044194
-1kb	0.043644	0.048763	0.076517	0.072893	-1kb	0.014885	0.017217	0.028956	0.02836
Tss	0.010686	0.012107	0.034242	0.04129	Tss	0.016863	0.019777	0.056328	0.071794
+1kb	0.048426	0.050483	0.084315	0.089742	+1kb	0.03396	0.032804	0.047696	0.051832
+3kb	0.018478	0.01724	0.018478	0.015324	+3kb	0.011842	0.012958	0.013415	0.010598
+6kb	0.042451	0.036955	0.040161	0.032172	+6kb	0.01278	0.01176	0.012259	0.009889
H3K9me3
	Fgf5#sgRNA1 Dox-		Fgf5#sgRNA1 Dox+			Oct4#sgRNA4 Dox-		Oct4#sgRNA4 Dox-
-6kb	0.0407213	0.038793	0.0412898	0.04044	-6kb	0.069924	0.07239	0.050482	0.08193
-3kb	0.045814	0.049788	0.043948	0.042451	-3kb	0.071393	0.069924	0.083732	0.091628
-1kb	0.037732	0.035205	0.058393	0.054861	-1kb	0.056014	0.045814	0.075989	0.072893
Tss	0.010686	0.012107	0.034242	0.044253	Tss	0.077049	0.080321	0.165183	0.154733
+1kb	0.019942	0.027813	0.04044	0.047102	+1kb	0.036195	0.032172	0.050134	0.056014
+3kb	0.035697	0.035205	0.046133	0.045814	+3kb	0.089718	0.086831	0.076815	0.0955723
+6kb	0.039063	0.034481	0.032992	0.038393	+6kb	0.084901	0.088507	0.086086	0.078125
Cas9
	Oct4multi-gRNAs4 Dox-		Oct4multi-gRNAs4 Dox+
-6kb	0.012691	0.013508	0.0093262	0.022556
-3kb	0.013602	0.014579	0.03329	0.034194
-1kb	0.012344	0.01323	0.061214	0.060791
Tss	0.021642	0.020054	0.166308	0.26278
+1kb	0.026278	0.025278	0.164018	0.172173
+3kb	0.024861	0.026278	0.088388	0.086278
+6kb	0.014082	0.013322	0.035553	0.0093726
H3K9me3
	Oct4multi-gRNAs4 Dox-		Oct4multi-gRNAs4 Dox+
-6kb	0.034435	0.031907	0.031467	0.03125
-3kb	0.022718	0.03349	0.078895	0.087288
-1kb	0.026278	0.020193	0.103804	0.106722
Tss	0.018199	0.015517	0.26278	0.20193
+1kb	0.020475	0.023196	0.174576	0.209484
+3kb	0.017458	0.019948	0.079742	0.092265
+6kb	0.021197	0.017824	0.049102	0.057759

## Sheet: FIG.S4
FIG.S4
Oct4#sgRNA-1 Dox-	1.05	0.95
Oct4#sgRNA-1 Dox-	1.15	0.87
Oct4#sgRNA-2 Dox-	1.08	1.02
Oct4#sgRNA-2 Dox-	1.13	0.98

## Sheet: FIG.S5
FIG.S5
H3K27me3					H3K9me3
	Dox-		Dox+			Dox-		Dox+
Oct4PEsgRNA#2 2i	0.151245	0.157668	0.173735	0.171343	Oct4PEsgRNA#2 2i	0.168984	0.198191	0.362226	0.34032
Oct4PEsgRNA#2 SL	0.05771	0.057311	0.10844	0.101178	Oct4PEsgRNA#2 SL	0.089931	0.09375	0.982795	1.15266
H3K4me1
	Dox-		Dox+			Dox-		Dox+
Oct4PEsgRNA#2 2i	1.30583	1.59655	1.38988	1.38988	Oct4PEsgRNA#2 2i	1.5529	1.5529	1.48964	1.46913
Oct4PEsgRNA#2 SL	2.40321	2.7991	1.65286	1.5529	Oct4PEsgRNA#2 SL	3.98606	4.39226	1.34041	1.51576

[truncated: 1 more sheets: FIG.S7]
